# Supplementary material for: Morphological variation and genetic diversity of Circinaria contorta (Megasporaceae, Ascomycota), including C. contorta subsp. albida subsp. nov
Source: Sci Rep. 2025 Jun 4;15:19610. doi: 10.1038/s41598-025-04627-8 (PMC12137943; doi:10.1038/s41598-025-04627-8)
Supplement: Supplementary file 2 — Supplementary Material 2 [file 41598_2025_4627_MOESM2_ESM.xlsx]

## Sheet: Arkusz1
Table S1. The phenotypic groups and chemistry of specimens used in the study.
Species	Phenotype	Secondary chemistry	Locality	Habitat and substrart	Collector	Date	Voucher specimens (herbarium)
Circinaria_contorta017	A	aspicilin	Poland: Płaskowyż Chyrowski Plateau, Łęczyckie Hills, Łuczyce	stones in a xerothermic meadow on the slope	J. Kiszka	05 May 2000	KRAM L-64316
Circinaria_contorta27	A	aspicilin	Poland: Karpaty Mts, Frydman village,	on calcareous stones	J. Kiszka	22 Oct. 1998	KRAM L-55589
Circinaria_contorta32	C	aspicilin	Polska: Podkarpackie Province, a military fort in Duńkowiczki village near Orły town	on concrete	J. Kiszka, J. Piórecki	3 June 1992	KRAM L-55579
Circinaria_contorta35	C	aspicilin	Polska: Podkarpackie Province, a military fort in Duńkowiczki village near Orły town	on concrete	J. Kiszka, J. Piórecki	3 June 1992	KRAM L-55578
Circinaria_contorta37	X	none	Ukraine: Podolia, Tovtra Vyerbyetska Reserve, Chotiri Kavalyeri near Vyerbka, 13 m N Kamianetes Podilskyi	limestone outcrops, alt. 289 m	L. Śliwa	25 June 2003	KRAM L-49450
Circinaria_contorta54	A	aspicilin	Poland: Karpaty Mts, Beskid Sądecki Mts, Radziejowa Range, above Krościenko town	alt. ca. 610 m, limestone sandstone	L. Śliwa	12 Aug. 1990	KRA-428
Circinaria_contorta55	A	aspicilin	Poland: Karpaty Mts, Beskid Sądecki Mts, Skotnicki Stream valley	alt. ca. 480 m, wall, concrete	L. Śliwa	06 June 1991	KRA-429
Circinaria_contorta57	X	aspicilin	Poland: Wyżyna Olkuska Upland, Ojcowski National Park, near Sułoszowa village	on a limestone rock in a visible place	J. Kiszka	20 Oct. 2004	KRAP
Circinaria_contorta58	B	aspicilin	Poland: Wyżyna Olkuska Upland, Ojcowski National Park, rocks above the Góralska cave	limestone rock	J. Kiszka	18 Aug. 2004	KRAP
Circinaria_contorta67	C	none	Poland: Wyżyna Olkuska Upland, Ojcowski National Park, Wdowie rocks	on the top of the rock face in a visible place, limestone rock	J. Kiszka	27 July 2005	KRAP
Circinaria_contorta69	B	aspicilin	Poland: Karpaty Mts, Pieniny Czorsztyńskie Mts, Czorsztyn Castle	rocks near the castle, limestone rock	J. Kiszka	17 July 1993	KRAP
Circinaria_contorta75	X	aspicilin	Poland: Poznan city, cemetary in Cytadela park	on concrete	W. Fałtynowicz	2 Nov. 1994	UGDA L-4493
Circinaria_contorta78	X	aspicilin	Poland: Mierzeja Helska Split, N of Hel town	shaded place in the pine forest, on concrete	M. Kukwa 3788	13 Feb. 2005	UGDA L-11404
Circinaria_contorta79	B	aspicilin	Ukraine: Khmelnytskyi region, National Park „Podilskyi Tovtry”, Kitaihorod, 15 km SE of Kamianets Podilskyi, Canzon of Tarnawa river, SW slope,	on limestone	M. Kukwa	24 June 2003	UGDA L-9557
Circinaria_contorta80	A	aspicilin	Poland: Kotlina Biebrzańska Valley, Biebrzański National Park, N side of Biebrza river, the Zarzecze fortress,	on concrete	M. Kukwa 3957	1 May 2005	UGDA L-11514
Circinaria_contorta81	C	aspicilin	Poland: The Vistula Spit, Sobieszowska Island, Gdańsk Świbno city by Vistula river,	open area, on concrete	M. Kukwa 5167	8 June 2006	UGDA L-13404
Circinaria_contorta82	A	aspicilin	Poland: The Vistula Spit, Sobieszowska Island, Gdańsk Świbno city, N of the harbour, by Przekop Wisły	concrete embankment, on concrete	M. Kukwa 8001	25 May 2010	UGDA L-15950
Circinaria_contorta84	A	aspicilin	Estonia: Harjumaa County, Kostivere Karst field	on limestone	M. Kukwa	23 Aug. 2004	UGDA L-10448
Circinaria_contorta85	A	aspicilin	Poland: Pojezierze Iławskie Lakeland, N of Kąty village, by Kanał Elbląski Chanel, the bridge	on concrete	M. Kukwa 8228	26 Aug. 2010	UGDA L-16483
Circinaria_contorta86	A	aspicilin	Poland: Kotlina Gorzowska Valley, Puszcza Notecka forest, Trzebicki Młyn village, by railway	on limestone pebble	K. Glanc, M. Kukwa	Oct. 1992	UGDA L-16818
Circinaria_contorta89	A	aspicilin	Poland: Równina Kozienicka Plain, Kozienicka Forest, Brzustów village, railway tracks	n concrete, pole in open area	S. Cieśliński	25 July 2010	KTC
Circinaria_contorta90	A	aspicilin	Poland: Równina Kozienicka Platou, Kozienicka Forest, Garbatka – cemetery	on concrete in an open area	S. Cieśliński	25 July 2010	KTC
Circinaria_contorta91	A	aspicilin	Poland: Kotlina Oświęcimska Valley, Oświęcim – Brzezinka, Auschwitz-Birkenau State Museum, southern wall of barrack B138	on mortar	M. Hachułka	2013	LODL L-015929
Circinaria_contorta92	A	none	Poland: Kotlina Oświęcimska Valley, Oświęcim – Brzezinka, Auschwitz-Birkenau State Museum, sewage treatment plant	on mortar	M. Hachułka	2014	LODL L-015960
Circinaria_contorta93	C	none	Poland: Kotlina Oświęcimska Valley, Oświęcim – Brzezinka, Auschwitz-Birkenau State Museum, western wall of barrack 110 - camp kitchen	on mortar	M. Hachułka	2014	LODL L-015961
Circinaria_contorta94	A	aspicilin	Poland: Wzniesienia Łódzkie Hills, Klęk town, park	on mortar	M. Hachułka	25 May 2005	LODL L-015913
Circinaria_contorta95	A	aspicilin	Poland: Kotlina Oświęcimska Valley, Oświęcim – Brzezinka, Auschwitz-Birkenau State Museum, sewage treatment plant	on mortar	M. Hachułka	2013	LODL L-015962
Circinaria_contorta96	A	aspicilin	Poland: Wzniesienia Łódzkie Hills, Łagiewniki town, cemetery	on mortar	M. Hachułka	22 June 2011	LODL L-015664
Circinaria_contorta97	A	aspicilin	Poland: Wysoczyzna Bełchatowska Upland, KWB-Bełchatów brown coal mine, external spoil heap, Kamieńsk Mt	on the mortar of the retention reservoir	M. Hachułka	10 Sept 2015	LODL L-015964
Circinaria_contorta99	A	aspicilin	Poland: Wysoczyzna Bełchatowska Upland, KWB-Bełchatów brown coal mine, external spoil heap, Kamieńsk Mt	on the mortar of the retention reservoir	M. Hachułka	22 July 2013	LODL L-015963
Circinaria_contorta100	A	aspicilin	Poland: Świętokrzyskie Mts, Świętokrzyski National Park, Święty Krzyż Mt.	buildings of the monastery, on concrete	A. Donica	3 July 2000	LOD L-012377
Circinaria_contorta107	A	aspicilin	Poland: Pojezierze Olsztyńskie Lakeland, Bartąg village, bridge over the river Łyna	on concret	D. Kubiak	08 March 2006	OLTC-2788
Circinaria_contorta138	C	aspicilin	Poland: Wysoczyzna Kaliska Upland, park in Gołuchów village near Kalisz city	rock grotto under the chapel, on granite boulder	K. Szczepańska	3 Sept. 2015	Szczepańska 1024 (WRSL)
Circinaria_contorta146	A	aspicilin	Poland: Sudety Mts, Rudawy Janowickie Mts., ruins of Bolczów castle	on concret, alt. ca 561 m	K. Szczepańska	20 Apr. 2016	Szczepańska 1175 (WRSL)
Circinaria_contorta182	B	aspicilin	Poland: Karpaty Mts, Małe Pieniny Mts, Dolina Białej Wody valley	on limestones	K. Szczepańska	12 June 2016	Szczepańska 1192 (WRSL)
Circinaria_contorta184	B	aspicilin	Poland: Karpaty Mts, Pieniny Środkowe Mts, Sokolica Mt.	alt. 747 m, on limestones	K. Szczepańska	17 June 2016	Szczepańska 1196 (WRSL)
Circinaria_contorta189	B	aspicilin	Poland: Karpaty Mts, Przełom Białki pod Krempachami, Obłazowa Skała rock	on limestones	K. Szczepańska	13 June 2016	Szczepańska 1201 (WRSL)
Circinaria_contorta193	B	aspicilin	Poland: Karpaty Mts, Pieniny Mts., Jameriskowa Skałka above Wąwóz Homole gorge	on limestones	K. Szczepańska	12 June 2016	Szczepańska 1205 (WRSL)
Circinaria_contorta196	B	aspicilin	Poland: Karpaty Mts, Pieniny Mts., Dolina Białej Wody valley	on limestones	K. Szczepańska	12 June 2016	Szczepańska 1208 (WRSL)
Circinaria_contorta198	C	none	Poland: Wyżyna Krakowsko-Częstochowska Upland, castle ruins in Mirów village,	on limestones	K. Szczepańska	1 June 2014	Szczepańska 1211A (WRSL)
Circinaria_contorta200	B	aspicilin	Poland: Wyżyna Krakowsko-Częstochowska Upland, castle ruins in Mirów village,	on limestones	K. Szczepańska	1 June 2014	Szczepańska 1212 (WRSL)
Circinaria_contorta204	B	aspicilin	Poland: Wyżyna Krakowsko-Częstochowska Upland, Pieninski Pas Skałkowy, Cisowa Skałka rock	alt. 743 m, on limestone	K. Szczepańska	9 Sept. 2014	Szczepańska 1216 (WRSL)
Circinaria_contorta211	B	aspicilin	Poland: Wyżyna Krakowsko-Częstochowska Upland, Zegarowe Skały rocks,	alt. 450 m, on limestones	K. Szczepańska	4 June 2014	Szczepańska 1221 (WRSL)
Circinaria_contorta213	B	aspicilin	Poland: Wyżyna Krakowsko-Częstochowska Upland, Rzędkowickie Skały rocks,	on limestones	K. Szczepańska	31 May 2014	Szczepańska 1223 (WRSL)
Circinaria_contorta215	B	aspicilin	Poland: Wyżyna Krakowsko-Częstochowska Upland, Zegarowe Skały rocks	alt. 450 m, on limestones	K. Szczepańska	4 June 2014	Szczepańska 1225A (WRSL)
Circinaria_contorta216	B	aspicilin	Poland: Wyżyna Krakowsko-Częstochowska Upland, Zegarowe Skały rocks	alt. 450 m, on limestones	K. Szczepańska	4 June 2014	Szczepańska 1225B (WRSL)
Circinaria_contorta217	C	none	Poland: Wyżyna Krakowsko-Częstochowska Upland, Zegarowe Skały rocks	alt. 450 m, on limestones	K. Szczepańska	4 June 2014	Szczepańska 1226 (WRSL)
Circinaria_contorta220	B	aspicilin	Poland: Wyżyna Krakowsko-Częstochowska Upland, castle ruins in Olsztyn village	on limestones	K. Szczepańska	5 June 2014	Szczepańska 1228 (WRSL)
Circinaria_contorta221	X	none	Poland: Wyżyna Krakowsko-Częstochowska Upland, castle ruins in Olsztyn village	on limestones	K. Szczepańska	5 June 2014	Szczepańska 1229 (WRSL)
Circinaria_contorta230	X	aspicilin	Poland: Sudety Mts, Pogórze Kaczawskie foothills, Czartowska Skała rock	alt. 463 m, on basalt rock	K. Szczepańska	16 March 2016	Szczepańska 1073 (WRSL)
Circinaria_contorta249	B	aspicilin	Poland: Sudety Mts, Krowiarki Mts, Dolina Białej Lądeckiej valley, Góra Sędzisz Mt	alt. 498 m, on calcareous rock	K. Szczepańska	21 May 2017	Szczepańska 1244 (WRSL)
Circinaria_contorta361	A	aspicilin	Poland: Pojezierze Kaszubskie Lakeland, Reda town, Zbychowska street	open area, on concrete	M. Kukwa 21000	08 May 2020	Szczepańska 1344 (WRSL)
Circinaria_contorta522	A	aspicilin	Germany: Bavaria, southern slopes of the Altmühl river valley, above the town of Obereichstätt	on limestone rocks in a xerothermic grassland	K. Szczepańska	25 Aug. 2024	Szczepańska 1446 (WRSL)
Circinaria_contorta523	A	aspicilin	Germany: Bavaria, southern slopes of the Altmühl river valley, above the town of Obereichstätt	on limestone rocks in a xerothermic grassland	K. Szczepańska	25 Aug. 2024	Szczepańska 1447 (WRSL)
Circinaria_contorta524	A	aspicilin	Germany: Bavaria, southern slopes of the Altmühl river valley, above the town of Obereichstätt	on limestone rocks in a xerothermic grassland	K. Szczepańska	25 Aug. 2024	Szczepańska 1448 (WRSL)
Circinaria_contorta525	A	aspicilin	Germany: Bavaria, southern slopes of the Altmühl river valley, above the town of Obereichstätt	on limestone rocks in a xerothermic grassland	K. Szczepańska	25 Aug. 2024	Szczepańska 1449 (WRSL)
Circinaria_contorta526	A	aspicilin	Germany: Bavaria, southern slopes of the Altmühl river valley, above the town of Obereichstätt	on limestone rocks in a xerothermic grassland	K. Szczepańska	25 Aug. 2024	Szczepańska 1450 (WRSL)
Circinaria_contorta527	A	aspicilin	Germany: Bavaria, southern slopes of the Altmühl river valley, above the town of Obereichstätt	on limestone rocks in a xerothermic grassland	K. Szczepańska	25 Aug. 2024	Szczepańska 1451 (WRSL)
