# Supplementary material for: Morphological variation and genetic diversity of Circinaria contorta (Megasporaceae, Ascomycota), including C. contorta subsp. albida subsp. nov
Source: Sci Rep. 2025 Jun 4;15:19610. doi: 10.1038/s41598-025-04627-8 (PMC12137943; doi:10.1038/s41598-025-04627-8)
Supplement: Supplementary file 3 — Supplementary Material 3 [file 41598_2025_4627_MOESM3_ESM.xlsx]

## Sheet: Arkusz1
Table S2. The species and specimens used in the phylogenetic analysis, newly generated sequences for this study are in bold.
Species	Isolate	Locality	Voucher specimens (herbarium)	ITS	mrSSU	mcm7
Aspicilia_aquatica1		United Kingdom	Orange 17592 (NMW)	FJ532371
Aspicilia_calcitrapa		France		JF703113
Aspicilia_cinerea1	TW210	USA	Wheeler 7214 (hb. Wheeler)	MW447398	MW424819	MW435347
Aspicilia_cinerea2	TW219	Norway	Wheeler 6277 (hb. Wheeler)	MW447391	MW424811	MW435339
Aspicilia_cuprea1	TW331	USA	Knudsen 16336 (UCR)	MW447385
Aspicilia_cuprea2		USA	Owe-Larsson 9112 (UPS)	EU057902
Aspicilia_cyanescens1		USA	Owe-Larsson 9151 (UPS)	EU057904
Aspicilia_cyanescens2		USA	McCune 38304 (OSC)	MZ536798
Aspicilia_dudinensis		Sweden	Nordin 6036 (UPS)	EU057906
Aspicilia_epiglypta		Sweden	Nordin 6303	EU057907
Aspicilia_goettweigensis	AGP20120513-03	Russia	Paukov AGP20120513-03 (UPS)	KX159292
Aspicilia_indissimilis		Sweden	Nordin 5943	EU057909
Aspicilia_laevata		Sweden	Tibell 23659 (UPS)	EU057910
Aspicilia_prestensis		France	Roux 24883a (UPS)	JF703122
Aspicilia_verrucigera	PRA-JV24214	Sweden	Vondrak PRA-JV24214	OK332936
Aspiciliella_cupreoglauca		Greece	Sipman 59778 (B)	MH290788
Aspiciliella_portosantana	zz_8243	Portugal	Sipman 63019 (B)	KY618852
Aspiciliella_intermutans		France	Roux 25790 (CR)	MH248863
Circinaria_affinis		Russia	Kulakov 1408B (M)	HQ389196
Circinaria_alpicola	MS175	Kyrgyzstan	Ringel & Jaschhof 5183 (H)	JQ797524
Circinaria_arida1		USA	Knudsen 2046 (UPS)	HQ406801
Circinaria_arida2	TW215	USA	Wheeler 5819	PP964998
Circinaria_aschabadensis		Turkmenistan	Borisova1934 (LE)	GU289916
Circinaria_aspera	MS60	Russia	Owe-Larsson 9792 (H)	JQ797531
Circinaria_caesiocinerea1		Sweden	Tibell 22612 (UPS)	EU057897
Circinaria_caesiocinerea2	PRA-JV23398	Czech Republic	Vondrak PRA-JV23398	OK332961
Circinaria_calcarea1	T914	France	Roux (UPS L-205560)	LT671468
Circinaria_calcarea2		Sweden	Nordin 5888 (UPS)	EU057898	HM060705
Circinaria_cerebroides		Kyrgyzstan	Ringel 5138 (H)	JQ797534
Circinaria_contorta1	ZZ-ZF1-Fungus			OK491794
Circinaria_contorta2	98GB04			MN985044
Circinaria_contorta4	ALV19555j671	Greece	Gavalas IRGA-479 (B 60 0203805)	MN512247
Circinaria_contorta5	ALV20670j807	Greece	Gavalas IRGA-473 (B 60 0202378)	MN512246
Circinaria_contorta7	L254	Sweden	UPS L-204675	LT671470
Circinaria_contorta8	T531	Sweden	Nordin 5918 (UPS)	LT671469
Circinaria_contorta9		Sweden	Nordin 5895 (UPS)	EU057900
Circinaria_contorta10		Sweden	Tibell 23702 (UPS)	HQ406805
Circinaria_contorta11	long24	USA		KC990384
Circinaria_contorta12	long23	USA		KC990383
Circinaria_contorta13	long22	USA		KC990382
Circinaria_contorta14	long20	USA		KC990381
Circinaria_contorta15		USA	Jason Hollinger: 16155	MG733136
Circinaria_contorta16	AFTOL-ID 1358	USA	Wetmore (MIN 808806)	HQ650638	DQ986876	GU980989
Circinaria_contorta17	MS332	Finland	Pykala 22463 (H)		JQ797479
Circinaria_contorta18	MS331	Finland	Pykala 28872 (H)		JQ797478
Circinaria_contorta19	MS330	Finland	Pykala 30701 (H)		JQ797477
Circinaria_contorta20		Austria	Hafellner & Hafellner 43516 (GZU)	AF332109
Circinaria_contorta21		Austria	Wilfling (GZU)	AF332108
Circinaria_contorta22	MGH 0.139	Turkey		KX550106
Circinaria_contorta23	TW225	USA	Knudsen 13050 (UCR)	PP964984	PP971333	PP952621
Circinaria_contorta017	17	Poland: Płaskowyż Chyrowski Plateau	KRAM L-64316	PV020962
Circinaria_contorta27	27	Poland: Karpaty Mts	KRAM L-55589	PV020963
Circinaria_contorta32	32	Polska: Podkarpackie Province	KRAM L-55579	PV020964	PV021019
Circinaria_contorta35	35	Polska: Podkarpackie Province	KRAM L-55578	PV020965	PV021020	PV130728
Circinaria_contorta37	37	Ukraine: Podolia	KRAM L-49450	PV020966
Circinaria_contorta54	54	Poland: Karpaty Mts	KRA-428	PV020967
Circinaria_contorta55	55	Poland: Karpaty Mts	KRA-429	PV020968
Circinaria_contorta57	57	Poland: Wyżyna Olkuska Upland	KRAP	PV020969	PV021021
Circinaria_contorta58	58	Poland: Wyżyna Olkuska Upland	KRAP	PV020970	PV021022
Circinaria_contorta67	67	Poland: Wyżyna Olkuska Upland	KRAP	PV020971	PV021023	PV130729
Circinaria_contorta69	69	Poland: Karpaty Mts	KRAP	PV020972		PV130730
Circinaria_contorta75	75	Poland: Poznan city	UGDA L-4493	PV020973	PV021024
Circinaria_contorta78	78	Poland: Mierzeja Helska Split	UGDA L-11404	PV020974	PV021025	PV130731
Circinaria_contorta79	79	Ukraine: Khmelnytskyi region	UGDA L-9557	PV020975	PV021026	PV130732
Circinaria_contorta80	80	Poland: Kotlina Biebrzańska Valley	UGDA L-11514	PV020976	PV021027	PV130733
Circinaria_contorta81	81	Poland: The Vistula Spit	UGDA L-13404	PV020977	PV021028	PV130734
Circinaria_contorta82	82	Poland: The Vistula Spit	UGDA L-15950	PV020978	PV021029	PV130735
Circinaria_contorta84	84	Estonia: Harjumaa County	UGDA L-10448	PV020979	PV021030	PV130736
Circinaria_contorta85	85	Poland: Pojezierze Iławskie Lakeland	UGDA L-16483	PV020980	PV021031	PV130737
Circinaria_contorta86	86	Poland: Kotlina Gorzowska Valley	UGDA L-16818	PV020981	PV021032
Circinaria_contorta89	89	Poland: Równina Kozienicka Plain	KTC	PV020982
Circinaria_contorta90	90	Poland: Równina Kozienicka Platou	KTC	PV020983	PV021033	PV130738
Circinaria_contorta91	91	Poland: Kotlina Oświęcimska Valley	LODL L-015929	PV020984	PV021034	PV130739
Circinaria_contorta92	92	Poland: Kotlina Oświęcimska Valley	LODL L-015960	PV020985	PV021035	PV130740
Circinaria_contorta93	93	Poland: Kotlina Oświęcimska Valley	LODL L-015961	PV020986	PV021036	PV130741
Circinaria_contorta94	94	Poland: Wzniesienia Łódzkie Hills	LODL L-015913	PV020987	PV021037	PV130742
Circinaria_contorta95	95	Poland: Kotlina Oświęcimska Valley	LODL L-015962	PV020988
Circinaria_contorta96	96	Poland: Wzniesienia Łódzkie Hills	LODL L-015664	PV020989	PV021038	PV130743
Circinaria_contorta97	97	Poland: Wysoczyzna Bełchatowska Upland	LODL L-015964	PV020990		PV130744
Circinaria_contorta99	99	Poland: Wysoczyzna Bełchatowska Upland	LODL L-015963	PV020991	PV021039	PV130745
Circinaria_contorta100	100	Poland: Świętokrzyskie Mts	LOD L-012377	PV020992	PV021040	PV130746
Circinaria_contorta107	107	Poland: Pojezierze Olsztyńskie Lakeland	OLTC-2788	PV020993	PV021041	PV130747
Circinaria_contorta138	138	Poland: Wysoczyzna Kaliska Upland	Szczepańska 1024 (WRSL)	PV020994	PV021042	PV130748
Circinaria_contorta146	146	Poland: Sudety Mts	Szczepańska 1175 (WRSL)	PV020995
Circinaria_contorta182	182	Poland: Karpaty Mts	Szczepańska 1192 (WRSL)	PV020996	PV021043	PV130749
Circinaria_contorta184	184	Poland: Karpaty Mts	Szczepańska 1196 (WRSL)	PV020997	PV021044	PV130750
Circinaria_contorta189	189	Poland: Karpaty Mts	Szczepańska 1201 (WRSL)	PV020998
Circinaria_contorta193	193	Poland: Karpaty Mts	Szczepańska 1205 (WRSL)	PV020999
Circinaria_contorta196	196	Poland: Karpaty Mts	Szczepańska 1208 (WRSL)	PV021000	PV021045	PV130751
Circinaria_contorta198	198	Poland: Wyżyna Krakowsko-Częstochowska Upland	Szczepańska 1211A (WRSL)	PV021001	PV021046	PV130752
Circinaria_contorta200	200	Poland: Wyżyna Krakowsko-Częstochowska Upland	Szczepańska 1212 (WRSL)	PV021002	PV021047
Circinaria_contorta204	204	Poland: Wyżyna Krakowsko-Częstochowska Upland	Szczepańska 1216 (WRSL)	PV021003	PV021048	PV130753
Circinaria_contorta211	211	Poland: Wyżyna Krakowsko-Częstochowska Upland	Szczepańska 1221 (WRSL)	PV021004		PV130754
Circinaria_contorta213	213	Poland: Wyżyna Krakowsko-Częstochowska Upland	Szczepańska 1223 (WRSL)	PV021005	PV021049	PV130755
Circinaria_contorta215	215	Poland: Wyżyna Krakowsko-Częstochowska Upland	Szczepańska 1225A (WRSL)	PV021006	PV021050	PV130756
Circinaria_contorta216	216	Poland: Wyżyna Krakowsko-Częstochowska Upland	Szczepańska 1225B (WRSL)	PV021007	PV021051	PV130757
Circinaria_contorta217	217	Poland: Wyżyna Krakowsko-Częstochowska Upland	Szczepańska 1226 (WRSL)	PV021008	PV021052	PV130758
Circinaria_contorta220	220	Poland: Wyżyna Krakowsko-Częstochowska Upland	Szczepańska 1228 (WRSL)	PV021009	PV021053	PV130759
Circinaria_contorta221	221	Poland: Wyżyna Krakowsko-Częstochowska Upland	Szczepańska 1229 (WRSL)	PV021010	PV021054	PV130760
Circinaria_contorta230	230	Poland: Sudety Mts	Szczepańska 1073 (WRSL)	PV021011	PV021055	PV130761
Circinaria_contorta249	249	Poland: Sudety Mts	Szczepańska 1244 (WRSL)	PV021012	PV021056	PV130762
Circinaria_contorta361	361	Poland: Pojezierze Kaszubskie Lakeland	Szczepańska 1344 (WRSL)	PV021013	PV021057	PV130763
Circinaria_contorta522	522	Germany	Szczepańska 1446, (WRSL)	PV021014	PV021058	PV130764
Circinaria_contorta523	523	Germany	Szczepańska 1447 (WRSL)	PV021015	PV021059	PV130765
Circinaria_contorta524	524	Germany	Szczepańska 1448 (WRSL)	PV021016	PV021060	PV130766
Circinaria_contorta525	525	Germany	Szczepańska 1449 (WRSL)	PV021017	PV021061	PV130767
Circinaria_contorta526	526	Germany	Szczepańska 1450 (WRSL)	PV021018	PV021062	PV130768
Circinaria_contorta527	527	Germany	Szczepańska 1451 (WRSL)		PV021063	PV130769
Circinaria_crespiana		Spain	Rico 1249/1 (H)	JX306733
Circinaria_cupreogrisea		Sweden	Nordin 6046 (UPS)	EU057903
Circinaria_digitata	MS2106	Kyrgyzstan	H. Ringel & C. Jaschhof 5185 (H)	HQ171230
Circinaria_cf.elmorei	US2102	Ukraine	Vondrak 5671B (CBFS)	JQ797551
Circinaria_emiliae	MS109	Kazakhstan	Kulakov 3702 (UPS)	JQ797512
Circinaria_esculenta	MS108	Russia	Owe-Larsson 9796 (UPS)	JQ797511
Circinaria_fruticulosa1	US2170	Ukraine	Vondrak 5670	JQ797555
Circinaria_fruticulosa2	MS53	Kazakhstan	Markus Lange 5186 (H)	HQ171228
Circinaria_gibbosa		Sweden	Nordin 5878 (UPS)	EU057908
Circinaria_gyrosa1	MS124	Spain	Printzen 8087 (FR)	JQ797514
Circinaria_gyrosa2	MS56	Iran	Sohrabi 10401A	JQ797528
Circinaria_hoffmanniana	L253	Sweden	UPS L-204669	LT671466
Circinaria_jussuffii	MS142	Algeria	Esnault 2033 (GZU)	JQ797518
Circinaria_lacunosa	MS140	China	Abbas 940003 (H)	JQ797517
Circinaria_leprosescens		Sweden	Nordin 5906 (UPS)	EU057911	HM060711
Circinaria_maculata			Q.Ren2966	MW879744
Circinaria_mansourii		Iran	Sohrabi 15077	JX306735
Circinaria_ochraceoalba		China?	20214030	OM521965
Circinaria_pakistanica		Pakistan	LAH36028	OP584496
Circinaria_podoliana1	2	Ukraine	Śliwa 1981 (KRAM)	OR436500	OR436507	OR441080
Circinaria_podoliana2	3	Ukraine	Kukwa 1880 (KRAM)	OR436501	OR457667
Circinaria_podoliana3	5	Ukraine	Zalewska (KRAM L-49261)	OR436502
Circinaria_podoliana4	10	Ukraine	Śliwa 1878 (KRAM–holotype)	OR436503		OR441081
Circinaria_podoliana5	11	Ukraine	Czyżewska (KRAM L-48920)	OR436504	OR436508
Circinaria_podoliana6	23	Ukraine	Czyżewska (KRAM L-48907)	OR436505	OR436509
Circinaria_podoliana7	72	Ukraine	Kiszka, 15 Aug 2005 (KRAP)	OR436506	OR436510	OR441082
Circinaria_rogeri		USA	Di Meglio 305 (OSC)	MZ536742
Circinaria_rostamii	MS82	Iran	Sohrabi 10212 (IRAN)	JQ797538
Circinaria_serenensis	L207	France	UPS L-205589	LT671471
Circinaria_shimlaensis		Pakistan	ISBAN03	PQ324268
Circinaria_sphaerothallina	MS92	Iran	Sohrabi 9369 (hb. M. Sohrabi)	JQ797545
Lobothallia_melanaspis		Sweden	Nordin 6622 (UPS)	HQ259272
Lobothallia_praeradiosa	TW269	USA	Wheeler 3414 (hb. Wheeler)	MW447389
Oxneriaria_dendroplaca		Sweden	Nordin 5952 (UPS)	HQ259259
Oxneriaria_mashiginensis		Sweden	Nordin 5790 (UPS)	EU057912
Oxneriaria_permutata1	TW296	USA	Wheeler 4463 (hb. Wheeler)	MW447390
Oxneriaria_permutata2		Sweden	Nordin 6027 (UPS)	EU057918
Oxneriaria_supertegens1		Sweden	Nordin 6023 (UPS)	EU057938
Oxneriaria_virginea	TW240	USA	Wheeler 7153 (hb. Wheeler)	MW447397
Sagedia_aff.mastrucata		Czech Republic	Malicek 14741	OP730575
Sagedia_mastrucata		Norway	Nordin 5708 (UPS)	EU057913
Sagedia_simoensis		Norway	Owe-Larsson 9000 (UPS)	EU057926
Sagedia_zonata		Sweden	Nordin 5949 (UPS)	EU057953
Teuvoa_junipericola		USA	Leavitt 843 (BRY)	JX306748
Teuvoa_tibetica		China	Obermayer 04386	GU289915
Teuvoa_uxoris		Spain	Rico & Pizarro 3622 (H)	JX306743
